# Supplementary material for: Clinical Application of the Food Compass Score: Positive Association to Mediterranean Diet Score, Health Star Rating System and an Early Eating Pattern in University Students
Source: Diseases. 2022 Jul 7;10(3):43. doi: 10.3390/diseases10030043 (PMC9326537; doi:10.3390/diseases10030043)
Supplement: Supplementary file 1 [file diseases-10-00043-s001.zip]

Archive with 1 entries (1 files):
- diseases-1775080-supplementary.pdf
